# Supplementary material for: Modeling the Synergistic Impact of Yttrium 90 Radioembolization and Immune Checkpoint Inhibitors on Hepatocellular Carcinoma
Source: Bioengineering (Basel). 2024 Jan 23;11(2):106. doi: 10.3390/bioengineering11020106 (PMC10886259; doi:10.3390/bioengineering11020106)
Supplement: Supplementary file 1 [file bioengineering-11-00106-s001.zip]

Archive with 1 entries (1 files):
- bioengineering-2813057-supplementary.pdf
